# Supplementary material for: From Bovine Immune Milk Profiling to Multi-Antigen Vaccine Design: Enhanced Humoral Responses Against H. pylori with a Flagellin and Urease Subunit Cocktail
Source: Vaccines (Basel). 2026 Jan 23;14(2):110. doi: 10.3390/vaccines14020110 (PMC12945149; doi:10.3390/vaccines14020110)
Supplement: Supplementary file 1 [file vaccines-14-00110-s001.zip]

Archive with 3 entries (3 files):
- Figure S1.tif
- Figure S2.tif
- vaccines-4088438-supplementary.xlsx
