# Supplementary material for: From Bovine Immune Milk Profiling to Multi-Antigen Vaccine Design: Enhanced Humoral Responses Against H. pylori with a Flagellin and Urease Subunit Cocktail
Source: Vaccines (Basel). 2026 Jan 23;14(2):110. doi: 10.3390/vaccines14020110 (PMC12945149; doi:10.3390/vaccines14020110)
Supplement: Supplementary file 1 [file vaccines-14-00110-s001.zip › vaccines-4088438-supplementary.xlsx]

## Sheet: Immune milk and Mock
Specific IgG titer of immune milk	UreA	UreB	UreE	UreG	HypA	FlaA	FlaB
	1600	1600	1600	1600	1600	800	800
	1600	1600	1600	1600	1600	800	800
	1600	1600	1600	1600	1600	800	800
Hp-specific IgG(A450)		Mock	Mock	Mock	Immune milk	Immune milk	Immune milk
	100	0.13425	0.12425	0.09425	0.88625	0.93125	0.67925
	200	0.07025	0.07925	0.07625	0.73225	0.60225	0.58025
	400	0.08725	0.07625	0.05525	0.46725	0.38925	0.37525
	800	0.07525	0.05825	0.05925	0.34425	0.25025	0.24325
	1600	0.05125	0.04225	0.07825	0.20425	0.17125	0.15825
	3200	0.04925	0.05625	0.05125	0.15125	0.08925	0.09525
	6400	0.06125	0.05425	0.04725	0.11825	0.05625	0.07425
	12800	0.07225	0.08625	0.06125	0.12025	0.08025	0.09325
Hp-specific IgA(A450)		Mock	Mock	Mock	Immune milk	Immune milk	Immune milk
	200	0.026375	0.029375	0.019375	0.050375	0.049375	0.037375
	600	0.018375	0.022375	0.048375	0.026375	0.017375	0.016375
	1800	0.012375	0.044375	0.013375	0.040375	0.024375	0.005375
	5400	0.045375	0.043375	0.044375	0.022375	0.022375	0.014375
	16200	0.051375	0.046375	0.052375	0.030375	0.026375	0.034375
	48600	0.029375	0.035375	0.033375	0.025375	0.024375	0.010375
	145800	0.022375	0.025375	0.007375	0.035375	0.022375	0.014375
	437400	0.022375	0.030375	0.011375	0.029375	0.035375	0.013375

## Sheet: Single protein immunization
HP specific IgG titer	PBS	UreA	UreB	UreE	UreG	HypA	FlaA	FlaB
	0	60000	240000	60000	60000	120000	120000	120000
	0	60000	240000	60000	60000	120000	120000	120000
	0	30000	120000	30000	30000	60000	60000	60000
	0	60000	240000	60000	60000	120000	120000	120000
	0	30000	120000	30000	30000	60000	60000	60000
CD3+CD4+T Cells(%)	PBS	UreA	UreB	UreE	UreG	HypA	FlaA	FlaB
	18.5	28.7	27.5	21.2	18.6	19.3	21.2	18.6
	19.3	26.6	24.3	19.8	17.5	17.6	20.3	19.8
	17.6	29.3	26	22.9	20.3	21.5	23.2	21.5
	18.3	28.6	26.3	17.8	18.5	19.1	21.9	17.1
	17.9	27.2	24	21.9	19.3	20.2	19.7	22.4
CD3+CD8+T Cells(%)	PBS	UreA	UreB	UreE	UreG	HypA	FlaA	FlaB
	5.21	12.3	10.9	8.6	6.2	6.6	10.5	9.2
	6.36	13.8	11.9	7.9	7.1	5.5	11.6	10.6
	6.08	11.2	12.5	6.7	5.9	6.1	9.8	10.2
	6.21	10.1	10.9	8.1	6.8	6.2	13.5	11.2
	5.12	12.2	13.5	7.2	6.7	5.9	10.8	9.1
Aggregation Titer	PBS	UreA	UreB	UreE	UreG	HypA	FlaA	FlaB	Inactivated Hp
	0	640	1280	0	0	320	320	0	3200
	0	640	1280	0	0	320	320	0	3200
	0	320	640	0	0	640	320	0	3200
	0	640	1280	0	0	320	320	0	3200
	0	320	640	0	0	640	320	0	3200

## Sheet: Multiple protein immunization
Hp-specific IgG(A450)		PBS					UreA+UreB					UreE+UreG					HypA+UreE					HypA+UreE+UreG					HypA+UreA+UreB+UreE+UreG					FlaA+FlaB+HypA+UreA+UreB+UreE+UreG					Inactivated Hp
100		0.5795	0.3927	0.0162	-0.0011	0.234	3.89795	3.75295	3.56585	3.64805	3.69895	3.80905	3.58675	3.68215	3.80935	3.51225	3.31062	3.73562	3.86043	3.81202	3.19402	3.56392	3.65903	3.78162	3.78572	3.65982	3.5965	3.3235	3.4578	3.2818	3.4276	3.5095	3.508	3.3794	3.383	2.9198	3.5887	3.5931	3.5506	3.3637	3.5168
1000		0.1213	0.0685	0.0182	0.0205	0.167	3.80695	3.38085	3.69115	3.51005	3.50985	3.30265	3.48935	3.42565	3.70085	3.28565	3.47422	3.56202	3.78493	3.48392	3.18163	3.40443	3.46483	3.46672	3.62623	3.46422	3.0525	2.9875	2.9101	2.8754	2.8277	3.2829	3.0851	3.0089	3.2418	2.786	3.7983	3.6778	3.2374	3.3777	3.4376
10000		0.0141	-0.0053	0.0381	0.0013	0.0261	2.95685	3.34625	3.35535	3.10055	3.22525	2.24075	2.08305	2.23875	2.39455	1.54035	3.36563	3.37423	3.02302	3.13222	2.79992	3.28342	3.18892	3.34093	3.34572	2.88813	1.5412	1.7218	1.7292	1.6498	1.5341	1.4846	1.3713	2.3907	2.3218	1.1117	3.5931	3.1662	2.5395	2.3971	2.3239
100000		-0.0149	-0.0057	0.0218	0.0018	0.0176	1.74655	1.40745	0.51455	1.67425	0.61135	0.09165	0.32615	0.04515	0.51005	0.24215	1.59432	1.94783	0.547825	0.986625	0.513925	0.889325	1.50203	0.600725	2.00412	0.049725	0.3833	0.1929	0.257	0.3297	0.1969	0.0483	0.0679	0.4273	0.2472	0.0778	0.6495	0.6976	0.2887	0.2762	0.4701
1000000		0.000400001	-0.0092	0.0684	-0.0155	0.0088	0.38925	0.29325	0.15505	0.08675	0.09305	0.03625	0.00135	0.01965	0.01075	0.20645	0.885125	0.043725	0.059825	0.012125	0.192525	0.036225	0.032125	0.013125	0.031025	0.137225	0.1853	0.0043	0.0101	0.0084	0.0073	0.0043	-0.0071	-0.001	-0.0065	-0.0011	0.1748	0.1543	0.0149	0.0126	0.2719
1：10000 Hp-specific IgG(A450)		PBS					UreA+UreB					UreE+UreG					HypA+UreE					HypA+UreE+UreG					HypA+UreA+UreB+UreE+UreG					FlaA+FlaB+HypA+UreA+UreB+UreE+UreG					Inactivated Hp
1st		0.00436667	-0.00523333	0.0244667	0.0201667	0.119267	1.57677	1.63107	0.702567	0.609667	0.868467	0.0860634	0.0958667	0.106067	0.0958667	0.106067	0.632267	0.585567	0.199067	0.182167	0.486967	0.0824667	0.0928667	0.135167	0.141767	0.188567	0.293217	0.0806167	0.199517	0.140917	0.267317	0.150417	0.167417	0.204817	0.222717	0.0760167	1.03912	0.919317	0.298617	0.242317	0.0148167
2nd		0.0112667	0.0138667	0.0117667	0.00526667	0.0156667	2.01527	2.19027	2.29977	2.13807	2.29977	1.21225	1.63477	1.81727	1.64541	1.26267	1.92597	1.73437	1.56317	1.54057	1.74467	2.05967	2.19537	1.97167	1.96007	1.87597	1.65282	1.89912	1.75182	1.52652	1.97902	1.89262	1.74062	1.87202	1.89652	1.41212	2.09792	1.82502	1.38502	1.23932	1.57582
3rd		0.0180667	0.0147667	0.0163667	0.0167667	0.0198667	2.63097	2.62137	2.60134	2.61677	2.44207	2.06577	2.05197	2.41827	2.21017	2.51057	2.49617	2.45117	2.43697	2.42247	2.15527	2.53377	2.57337	2.44417	2.53237	2.46877	2.65862	2.58772	2.51982	2.65072	2.31602	2.55492	2.48852	2.41382	2.34092	1.78282	2.77722	2.70782	2.63732	2.31032	2.21672
Binding ability with hp	PBS	UreA+UreB	UreE+UreG	HypA+UreE	HypA+UreE+UreG	HypA+UreA+UreB+UreE+UreG	FlaA+FlaB+HypA+UreA+UreB+UreE+UreG	Inactivated Hp
	100	25600	800	100	100	100000	204800	204800
	100	102400	100	6400	100	100000	100000	102400
	100	102400	800	100	400	51200	100000	204800
	100	51200	100	800	12800	25600	51200	204800
	100	102400	100	800	3200	100000	100000	400000
Agglutination Titers	PBS	UreA+UreB	UreE+UreG	HypA+UreE	HypA+UreE+UreG	HypA+UreA+UreB+UreE+UreG	FlaA+FlaB+HypA+UreA+UreB+UreE+UreG	Inactivated Hp
	0	400	400	200	3200	3200	6400	6400
	0	200	400	200	1600	3200	3200	3200
	0	3200	3200	1600	3200	3200	6400	3200
	0	3200	1600	3200	3200	6400	6400	3200
	0	3200	1600	3200	3200	6400	6400	3200
CD4+/CD8+ T cell(%)	PBS	UreA+UreB	UreE+UreG	HypA+UreE	HypA+UreE+UreG	HypA+UreA+UreB+UreE+UreG	FlagA+FlafB+HypaA+UreA+UreB+UreE+UreG	Inactivated Hp
	2.844	4.036	3.467	3.939	3.256	3.7	5.414	3.5674
	2.872	4.052	3.366	3.796	3.39	3.447	5.062	3.4563
	2.793	4.228	3.577	3.455	3.365	3.274	4.612	4.125
	2.6552	3.92543	3.264	3.391	3.4	3.402	5.24	3.35453
	2.8123	3.91334	3.41634	3.5145	3.31	3.142	4.812	4.0124
Proliferation Index	PBS	UreA+UreB	UreE+UreG	HypA+UreE	HypA+UreE+UreG	HypA+UreA+UreB+UreE+UreG	FlaA+FlaB+HypA+UreA+UreB+UreE+UreG	Inactivated Hp
	1.15	1.68	1.29	1.15	1.27	1.66	2.74	1.56
	1.22	1.72	1.33	1.23	1.28	1.68	2.97	1.89
	1.08	1.78	1.45	1.27	1.27	1.81	2.79	1.73
	1.06	1.74	1.26	1.05	1.25	1.72	2.81	1.47
	1.27	1.62	1.3	1.21	1.31	1.59	2.92	1.79
